# Supplementary material for: A Reproducible Deep-Learning-Based Computer-Aided Diagnosis Tool for Frontotemporal Dementia Using MONAI and Clinica Frameworks
Source: Life (Basel). 2022 Jun 23;12(7):947. doi: 10.3390/life12070947 (PMC9323676; doi:10.3390/life12070947)
Supplement: Supplementary file 1 [file life-12-00947-s001.zip]

Archive with 1 entries (1 files):
- animation s1.gif
